# Supplementary material for: The Effect of Low Doses of Zearalenone (ZEN) on the Bone Marrow Microenvironment and Haematological Parameters of Blood Plasma in Pre-Pubertal Gilts
Source: Toxins (Basel). 2022 Jan 29;14(2):105. doi: 10.3390/toxins14020105 (PMC8880195; doi:10.3390/toxins14020105)
Supplement: Supplementary file 1 [file toxins-14-00105-s001.zip]

Archive with 1 entries (1 files):
- toxins-1571387-supplementary.pdf
